# Supplementary material for: AMPK-PINK1/Parkin Mediated Mitophagy Is Necessary for Alleviating Oxidative Stress-Induced Intestinal Epithelial Barrier Damage and Mitochondrial Energy Metabolism Dysfunction in IPEC-J2
Source: Antioxidants (Basel). 2021 Dec 18;10(12):2010. doi: 10.3390/antiox10122010 (PMC8698696; doi:10.3390/antiox10122010)
Supplement: Supplementary file 1 [file antioxidants-10-02010-s001.zip]

Archive with 1 entries (1 files):
- antioxidants-1456617-supplementary.pdf
